# Supplementary material for: Multiple rearrangements and low inter- and intra-species mitogenome sequence variation in the Heterobasidion annosum s.l. species complex
Source: Front Microbiol. 2023 May 18;14:1159811. doi: 10.3389/fmicb.2023.1159811 (PMC10234125; doi:10.3389/fmicb.2023.1159811)
Supplement: Supplementary file 1 [file Table_1.xlsx]

## Sheet: Sup Table 1
Supplementary Table 1: Information on the 60 isolates used in this study
Species	Sample name	Geographic origin	Collected by	Sampling year	Homo/hetero	Mt length, bp	Intron group	Mt haplotype group	Geographic group
H. parviporum	93028_1	Happerg, Germany	Kari Korhonen	1993	Homocaryotic	112687	A	A	Central Europe
H. parviporum	Fas16_1	Munich, Germany	Helga Marxmüller	1988	Homocaryotic	112687	A	A	Central Europe
H. parviporum	OH2_10c_1	Switzerland	Ottmar Holldenrieder		Heterocaryotic	112692	A	A	Central Europe
H. parviporum	OH2_13c3	Switzerland	Ottmar Holldenrieder			112681	A	A	Central Europe
H. parviporum	OH2_2	Bern, Switzerland	Ottmar Holldenrieder	1992	Homocaryotic	112685	A	A	Central Europe
H. parviporum	87074_1	Vicenza, Italy	Kari Korhonen	1987	Homocaryotic	112687	A	A	Southern Europe
H. parviporum	87075_2	Vicenza, Italy	Kari Korhonen	1987	Homocaryotic	112681	A	A	Southern Europe
H. parviporum	OH2_3c5	Bern, Switzerland	Ottmar Holldenrieder	1992	Homocaryotic	112374	B	B	Central Europe
H. parviporum	Br518_c2	Brynge, Sweden	Jan Stenlid	1985	Homocaryotic	112688	A	B	Northern Europe
H. parviporum	87_183_3	Oslo, Norway	Halvor Solheim	1987	Homocaryotic	112686	A	B	Northern Europe
H. parviporum	87_184c3	Oslo, Norway	Halvor Solheim			112685	A	B	Northern Europe
H. parviporum	87-154-c3	Oslo, Norway	Halvor Solheim		Heterocaryotic	112685	A	B	Northern Europe
H. parviporum	87-210-7	Oslo, Norway	Halvor Solheim		Heterocaryotic	112669	A	B	Northern Europe
H. parviporum	87-221-4	Oslo, Norway	Halvor Solheim		Heterocaryotic	112367	B	B	Northern Europe
H. parviporum	90166_2	Bielovieza, Belarus	Kari Korhonen	1990	Homocaryotic	112670	A	B	Northern Europe
H. parviporum	91132_1	Saarema, Estonia	Kari Korhonen	1991	Homocaryotic	112683	A	B	Northern Europe
H. parviporum	93134_1	Aalborg, Denmark	Kari Korhonen	1993	Homocaryotic	112670	A	B	Northern Europe
H. parviporum	Br244_4	Brynge, Sweden	Jan Stenlid	1985	Homocaryotic	112688	A	B	Northern Europe
H. parviporum	Sa94_B_8	Sätuna, Sweden	Jan Stenlid	1986	Homocaryotic	112678	A	B	Northern Europe
H. parviporum	Fas 11	Italy	Kari Korhonen		Heterocaryotic	112373	B	B	Southern Europe
H. parviporum	HR 20	Greece	Panos Tsopelas		Heterocaryotic	112654	A	B	Southern Europe
H. parviporum	HR32	Smolyan, Bulgaria	Panos Tsopelas	2005	Homocaryotic	112689	A	C	Central Europe
H. parviporum	87_124_2	Oslo, Norway	Halvor Solheim	1987	Homocaryotic	112384	B	C	Northern Europe
H. parviporum	87_179_2	Oslo, Norway	Halvor Solheim	1987	Homocaryotic	112384	B	C	Northern Europe
H. parviporum	87_215_3	Oslo, Norway	Halvor Solheim	1987	Homocaryotic	112709	A	C	Northern Europe
H. parviporum	87-176/2	Oslo, Norway	Halvor Solheim		Heterocaryotic	112394	B	C	Northern Europe
H. parviporum	87-219_c2	Oslo, Norway	Halvor Solheim			112701	A	C	Northern Europe
H. parviporum	90137_1	Kaunas, Lithuania	Kari Korhonen	1990	Homocaryotic	112688	A	C	Northern Europe
H. parviporum	93274_1	Sorø, Denmark	Iben Thomsen		Heterocaryotic	112692	A	C	Northern Europe
H. parviporum	FSE_3	Helsinki, Finland	Kari Korhonen	1982	Homocaryotic	112693	A	C	Northern Europe
H. parviporum	FSE_7	Helsinki, Finland	Kari Korhonen	1982	Homocaryotic	112693	A	C	Northern Europe
H. parviporum	RB_94_B13	Ramsåsa, Sweden	Jan Stenlid			112700	A	C	Northern Europe
H. parviporum	Rb31_3	Ramsåsa, Sweden	Jan Stenlid	1985	Homocaryotic	112692	A	C	Northern Europe
H. parviporum	Rb31c2-1	Ramsåsa, Sweden	Jan Stenlid		Heterocaryotic	112692	A	C	Northern Europe
H. parviporum	RB48_9	Ramsåsa, Sweden	Jan Stenlid	1985	Homocaryotic	112693	A	C	Northern Europe
H. parviporum	RB48B2	Ramsåsa, Sweden	Jan Stenlid	1985	Homocaryotic	112693	A	C	Northern Europe
H. parviporum	RB89c6	Ramsåsa, Sweden	Jan Stenlid	1985	Homocaryotic	112700	A	C	Northern Europe
H. parviporum	RB94_11	Ramsåsa, Sweden	Jan Stenlid	1985	Homocaryotic	112700	A	C	Northern Europe
H. parviporum	Sa_159-5 (ref)	Sätuna, Sweden	Jan Stenlid	1986	Homocaryotic	112689	A	C	Northern Europe
H. parviporum	Si_35-4	Siarö, Sweden	Jan Stenlid		Heterocaryotic	112396	B	C	Northern Europe
H. parviporum	Si35_2	Siarö, Sweden	Jan Stenlid		Heterocaryotic	112396	B	C	Northern Europe
H. parviporum	HR12	Greece	Panos Tsopelas		Homocaryotic	112684	A	C	Southern Europe
H. parviporum	95123	Yekaterinburg, Russia	Kari Korhonen	1995	Homocaryotic	112381	B	C	Ural, Russia
H. parviporum	95134	Ural, Russia	Kari Korhonen		Heterocaryotic	112692	A	C	Ural, Russia
H. parviporum	95156	Yekaterinburg, Russia	Kari Korhonen	1995	Homocaryotic	112690	A	C	Ural, Russia
H. parviporum	95163	Ural, Russia	Kari Korhonen	1995	Homocaryotic	112693	A	C	Ural, Russia
H. parviporum	95191	Yekaterinburg, Russia	Kari Korhonen	1995	Homocaryotic	112690	A	C	Ural, Russia
H. parviporum	95126a	Yekaterinburg, Russia	Kari Korhonen	1995	Homocaryotic	112692	A	C	Ural, Russia
H. Abietinum	OH_2_8_c6	Switzerland	Ottmar Holldenrieder		Homocaryotic	114829	C
H. Abietinum	OH2_11c_3	Switzerland	Ottmar Holldenrieder		Homocaryotic	114849	C
H. Abietinum	OH2_1c_1	Switzerland	Ottmar Holldenrieder			114839	C
H. Abietinum	OH2_7c_1	Switzerland	Ottmar Holldenrieder			114835	C
H. Abietinum	OH2_14c_4	Switzerland	Ottmar Holldenrieder			114497	D
H. Abietinum	Faf6_3	Toscana, Italy	Kari Korhonen			116176	E
H. Abietinum	OH_2-9_c-3	Switzerland	Ottmar Holldenrieder			113143	F
H. occidentale	TC122-12	Alaska, USA	Tom Chase		Homocaryotic	113820	G
H. Annosum	Sa16_4	Sätuna, Sweden	Jan Stenlid		Homocaryotic	108878	H
H. Annosum	Si137g_4	Siarö, Sweden	Jan Stenlid			108904	H
H. Annosum	SiII_143j_1	Siarö, Sweden	Jan Stenlid			108895	H
H. irregulare	TC32-1	Vermont, USA	Tom Chase		Homocaryotic	114193	I

## Sheet: Sup Table 2
Supplementary Table 2: Lengths of different mitogenome regions (bp)
		Introns	Core exons, rRNA, tRNA	Intergenic regions	Total
H. parviporum	Sä_159-5	39333	21558	51798	112689
H. abietinum	OH_2-8-c6	40981	21545	52303	114829
H. occidentale	TC_122-12	39646	21551	52623	113820
H. annosum	Sä_16-4	34098	21470	53310	108878
H. irregulare	TC_32-1	37828	21607	54758	114193
Length differences		6883	137	2455	5951
Average lengths		38377.2	21546.2	52958.4	112882
Length differences/average (%)		17.9351	0.635843	4.63571	5.27189

## Sheet: Sup Table 3
Supplementary Table 3: Blastn analysis with the GC palindrome as query
Number of hits without gaps or mismatches
	Alignment lengths (bp)	13 bp	12 bp	11 bp	10 bp	Total
H. parviporum	Sä_159-5	49	1	18	44	112
H. abietinum	OH_2-8-c6	44	2	19	45	110
H. occidentale	TC_122-12	30	0	14	28	72
H. annosum	Sä_16-4	30	2	18	32	82
H. irregulare	TC_32-1	52	1	17	55	125

## Sheet: Sup Table 4
Supplementary Table 4: information on the intergenic ORFs
ORF Name	Lowest E-value	Organism/description	Accession number	Total Number of Organisms	Phylum Basidiomycota Class Agaricomycetes	Order Russulales	Phylum Ascomycetes	Kingdom Viridiplantae; Class Magnoliopsida	Cytoplasmic regions	Transmembrane regions	Non cytoplasmic regions	Signal peptide, Phobius
uORF1	4e-15	Tricholoma lobayense mitochondrion	NC_064402.1	7	7	1	0	0	4	7	1	0
uORF2		Only Heterobasidion irregulare		1	1	1	0	0	2	1	3	0
uORF3		Only Heterobasidion irregulare		1	1	1	0	0	0	2	1	0
uORF4		-		0	0	0	0	0	1	2	0	0
uORF5	2e-51	Sparassis crispa mitochondrion	MN722635.1	3	3	0	0	0	0	4	1	0
uORF6		Only Heterobasidion irregulare		1	1	1	0	0	1	6	0	0
uORF7		-		0	0	0	0	0	0	0	1	0
uORF8	1e-45	Lactarius zonarius strain liang mitochondrion	MN906014.1	20	20	20	0	0	0	3	1	0
uORF9	1e-33	Phanerochaete carnosa mitochondrion	NC_057606.1	23	23	3	0	0	2	3	1	0
uORF10	2e-09	Russula subnigricans strain CX24 mitochondrion	NC_045293.1	6	6	4	0	0	1	1	0	0
uORF11		Only Heterobasidion irregulare		1	1	1	0	0	2	2	1	0
uORF12	3e-13	Tricholoma lobayense mitochondrion	NC_064402.1	5	5	0	0	0	1	6	0	0
uORF13	4e-04	Pleurotus ostreatus mitochondrion	EF204913.1	5	5	1	0	0	1	5	0	0
uORF14rel	8e-131	Fomitopsis palustris mitochondrial DNA	AP017926.1	24	23	3	0	0	1	2	0	0
dpo1	4e-174	Lactarius zonarius strain liang mitochondrion	MN906014.1	68	49	10	0	15	0	0	1	0
dpo2rel	0.0	Calocybe gangraenosa plasmid	MW874123.1	56	15	1	38	0	1	2	0	0
RNApolrel	1e-31	Tricholomella constricta strain TC01ssc01 mitochondrion	NC_039443.1	19	19	0	0	0	0	0	1	0
pplORF1	7e-69	Hericium erinaceus strain HE 0021 mitochondrion	NC_065786.1	68	48	3	19	1	1	2	0	0
pplORF2	4e-14	Thelephora ganbajun isolate P2 mitochondrion	KY245891.1	19	15	1	4	0	0	2	1	1
pplORF3rel	5e-09	Tricholoma lobayense mitochondrion	NC_064402.1	6	6	1	0	0	0	6	2	1
